# Supplementary material for: The parieto-occipital cortex is a candidate neural substrate for the human ability to approximate Bayesian inference
Source: Commun Biol. 2024 Feb 9;7:165. doi: 10.1038/s42003-024-05821-6 (PMC10858241; doi:10.1038/s42003-024-05821-6)
Supplement: Supplementary file 3 — Supplementary Data 1 [file 42003_2024_5821_MOESM3_ESM.xlsx]

## Sheet: Sheet1
Trial	Run	Questioned gallery	Prior probability of the questioned gallery	Evidence strength of the sample picture	Objective posterior probability of the questioned gallery conditional on the sample picture	Penalty ($)	Hidden gallery	Sample
1	1	portrait	0.53	0.58	0.45	20	landscape	place
2	1	portrait	0.58	0.8	0.26	20	portrait	place
3	1	portrait	0.5	0.88	0.88	20	landscape	place
4	1	portrait	0.88	0.91	0.99	10	portrait	face
5	1	portrait	0.49	0.88	0.12	10	landscape	place
6	1	portrait	0.07	0.9	0.01	10	portrait	face
7	1	portrait	0.49	0.92	0.92	10	portrait	place
8	1	portrait	0.42	0.8	0.15	10	portrait	face
9	1	portrait	0.48	0.61	0.59	20	landscape	place
10	1	portrait	0.37	0.88	0.81	10	portrait	face
11	1	portrait	0.61	0.6	0.7	20	portrait	face
12	1	portrait	0.51	0.88	0.88	20	landscape	place
13	1	portrait	0.5	N/A	0.5	20	portrait	none
14	1	portrait	0.39	0.9	0.07	20	portrait	face
15	1	portrait	0.38	0.81	0.13	20	landscape	place
16	1	portrait	0.47	0.58	0.55	10	portrait	place
17	1	portrait	0.6	0.59	0.51	10	landscape	place
18	1	portrait	0.87	0.6	0.91	10	portrait	face
19	1	portrait	0.37	0.91	0.05	20	portrait	face
20	1	portrait	0.51	0.6	0.61	10	landscape	place
21	1	portrait	0.57	N/A	0.57	10	landscape	none
22	1	portrait	0.1	0.6	0.14	20	landscape	face
23	1	portrait	0.92	0.8	0.98	20	landscape	place
24	1	portrait	0.08	0.8	0.26	10	landscape	face
25	1	portrait	0.12	0.61	0.08	20	landscape	place
26	1	portrait	0.4	0.77	0.69	10	portrait	face
27	1	portrait	0.6	0.83	0.24	20	landscape	place
28	1	portrait	0.57	0.88	0.91	10	landscape	place
29	1	portrait	0.4	0.59	0.32	20	landscape	face
30	1	portrait	0.39	0.87	0.09	20	portrait	face
31	1	portrait	0.48	0.59	0.57	10	portrait	place
32	1	portrait	0.09	0.88	0.01	20	landscape	place
33	2	landscape	0.51	0.58	0.59	10	landscape	face
34	2	landscape	0.87	0.92	0.37	20	landscape	place
35	2	landscape	0.61	0.77	0.32	20	portrait	face
36	2	landscape	0.37	N/A	0.37	10	landscape	none
37	2	landscape	0.52	0.59	0.43	20	landscape	place
38	2	landscape	0.53	0.92	0.09	10	landscape	place
39	2	landscape	0.6	0.58	0.52	10	landscape	face
40	2	landscape	0.62	0.81	0.28	10	landscape	face
41	2	landscape	0.4	0.87	0.82	20	landscape	place
42	2	landscape	0.39	0.9	0.85	10	landscape	place
43	2	landscape	0.39	0.87	0.09	10	landscape	face
44	2	landscape	0.08	0.8	0.02	20	landscape	place
45	2	landscape	0.48	0.93	0.92	20	portrait	face
46	2	landscape	0.62	0.62	0.73	10	landscape	place
47	2	landscape	0.38	0.81	0.72	20	portrait	face
48	2	landscape	0.39	0.6	0.49	10	landscape	place
49	2	landscape	0.51	0.92	0.92	10	portrait	face
50	2	landscape	0.58	0.81	0.24	20	landscape	place
51	2	landscape	0.49	0.6	0.39	20	landscape	place
52	2	landscape	0.61	0.88	0.92	10	portrait	face
53	2	landscape	0.1	0.79	0.29	20	portrait	place
54	2	landscape	0.57	0.8	0.25	10	portrait	face
55	2	landscape	0.39	0.88	0.08	20	portrait	face
56	2	landscape	0.39	N/A	0.39	20	portrait	none
57	2	landscape	0.47	0.83	0.15	10	portrait	place
58	2	landscape	0.1	0.79	0.29	10	landscape	place
59	2	landscape	0.1	0.62	0.15	20	landscape	place
60	2	landscape	0.08	N/A	0.08	10	portrait	none
61	2	landscape	0.09	0.88	0.01	10	landscape	place
62	2	landscape	0.47	0.83	0.15	20	landscape	place
63	2	landscape	0.07	0.88	0.01	20	landscape	place
64	2	landscape	0.51	0.92	0.08	20	portrait	place
65	2	landscape	0.9	0.6	0.86	10	landscape	face
66	3	portrait	0.47	0.61	0.58	20	landscape	face
67	3	portrait	0.57	0.8	0.25	20	portrait	face
68	3	portrait	0.62	0.82	0.26	20	landscape	place
69	3	portrait	0.87	0.92	0.99	10	portrait	face
70	3	portrait	0.51	0.92	0.92	20	portrait	face
71	3	portrait	0.07	0.82	0.02	10	portrait	face
72	3	portrait	0.52	0.93	0.94	10	landscape	place
73	3	portrait	0.51	0.89	0.89	20	landscape	place
74	3	portrait	0.52	0.6	0.62	10	landscape	place
75	3	portrait	0.88	0.9	0.45	20	portrait	face
76	3	portrait	0.49	0.81	0.18	20	portrait	face
77	3	portrait	0.38	0.82	0.12	10	portrait	face
78	3	portrait	0.1	0.62	0.15	20	portrait	place
79	3	portrait	0.4	0.93	0.05	20	landscape	place
80	3	portrait	0.5	0.92	0.92	10	landscape	place
81	3	portrait	0.07	0.9	0.01	20	portrait	face
82	3	portrait	0.51	0.81	0.2	10	landscape	place
83	3	portrait	0.59	N/A	0.59	20	portrait	none
84	3	portrait	0.38	0.83	0.11	10	landscape	place
85	3	portrait	0.9	0.62	0.85	10	portrait	place
86	3	portrait	0.49	0.58	0.41	20	portrait	face
87	3	portrait	0.92	N/A	0.92	10	landscape	none
88	3	portrait	0.9	0.8	0.97	20	landscape	place
89	3	portrait	0.6	0.58	0.52	20	portrait	face
90	3	portrait	0.61	0.77	0.84	10	landscape	place
91	3	portrait	0.4	0.6	0.31	20	landscape	place
92	3	portrait	0.4	0.6	0.5	10	landscape	face
93	3	portrait	0.4	0.93	0.05	10	landscape	place
94	3	portrait	0.9	0.8	0.97	10	landscape	place
95	3	portrait	0.5	0.61	0.61	10	portrait	face
96	3	portrait	0.63	0.91	0.14	10	landscape	place
97	3	portrait	0.57	0.88	0.15	20	portrait	face
98	4	landscape	0.08	0.8	0.26	10	portrait	face
99	4	landscape	0.4	0.87	0.82	10	landscape	place
100	4	landscape	0.38	0.61	0.49	20	landscape	place
101	4	landscape	0.52	0.6	0.42	20	portrait	face
102	4	landscape	0.58	0.81	0.24	10	landscape	place
103	4	landscape	0.49	N/A	0.49	20	portrait	none
104	4	landscape	0.38	0.81	0.13	10	landscape	place
105	4	landscape	0.52	0.61	0.41	10	landscape	place
106	4	landscape	0.11	N/A	0.11	20	portrait	none
107	4	landscape	0.4	0.77	0.17	20	landscape	place
108	4	landscape	0.63	0.88	0.19	20	landscape	face
109	4	landscape	0.12	0.61	0.18	10	landscape	face
110	4	landscape	0.88	0.9	0.45	10	landscape	face
111	4	landscape	0.53	0.61	0.64	10	portrait	place
112	4	landscape	0.5	0.8	0.2	20	landscape	place
113	4	landscape	0.12	0.91	0.01	20	portrait	face
114	4	landscape	0.93	0.82	0.98	20	portrait	face
115	4	landscape	0.53	0.92	0.09	20	landscape	place
116	4	landscape	0.5	0.61	0.39	20	landscape	place
117	4	landscape	0.13	0.6	0.18	20	portrait	place
118	4	landscape	0.49	0.89	0.11	10	landscape	place
119	4	landscape	0.38	0.83	0.75	20	portrait	face
120	4	landscape	0.62	0.61	0.72	10	portrait	face
121	4	landscape	0.38	0.92	0.88	20	landscape	place
122	4	landscape	0.11	N/A	0.11	10	portrait	none
123	4	landscape	0.62	0.62	0.5	20	landscape	face
124	4	landscape	0.07	0.88	0.36	10	landscape	face
125	4	landscape	0.62	0.92	0.95	10	portrait	face
126	4	landscape	0.4	0.83	0.76	10	landscape	place
127	4	landscape	0.5	0.8	0.2	10	landscape	place
128	4	landscape	0.9	0.62	0.94	10	portrait	face
129	4	landscape	0.5	0.92	0.08	20	portrait	face
130	4	landscape	0.5	0.88	0.88	10	portrait	place
